# Supplementary material for: Differential Expression of Galectin-1 and Galectin-9 in Immune-Mediated Inflammatory Diseases
Source: Int J Mol Sci. 2025 Sep 18;26(18):9087. doi: 10.3390/ijms26189087 (PMC12470268; doi:10.3390/ijms26189087)
Supplement: Supplementary file 1 [file ijms-26-09087-s001.zip]

Archive with 1 entries (1 files):
- ijms-3841989-supplementary.pdf
